# Supplementary material for: Expression of Concern: Potential DNA barcodes for Melilotus species based on five single loci and their combinations
Source: PLoS One. 2020 Apr 20;15(4):e0230324. doi: 10.1371/journal.pone.0230324 (PMC7170222; doi:10.1371/journal.pone.0230324)
Supplement: S1 Table — (XLSX) [file pone.0230324.s001.xlsx]

## Sheet: Sheet1
S1 Table Information for 98 accessions of 18 Melilotus species
Species	Local accession number	Uniform accession number	Origin	Longitude	Latitude	Gene bank	rbcL	matK	psbA-trnH	trnL	ITS	The analysis supporting figures
M.albus		PI90557	China	124°29'	45°19'	NPGS	MN532693	MN532958	MN533090	MN533486	MK918691	Fig 1, Fig2, Fig 3, Fig 4, Fig 5
M.albus		PI549126	Nebraska, United States	41°29'	-99°54'	NPGS	MN532694	-	-	-	-	Fig 1, Fig2, Fig 3, Fig 4, Fig 5
M.albus		Ames21597	Italy	12°34'	41°52'	NPGS	-	MN532959	MN533091	MN533487	MK918643	Fig 1, Fig2, Fig 3, Fig 4, Fig 5
M.officinalis		PI595394	Canada	56°7'	-106°20'	NPGS	MN532709	MN532974	MN533104	MN533502	MK918757	Fig 1, Fig2, Fig 3, Fig 4, Fig 5
M.officinalis		PI595335	Xinjiang, China	36°16'	79°55'	NPGS	MN532710	MN532975	MN533105	-	MK918755	Fig 1, Fig2, Fig 3, Fig 4, Fig 5
M.officinalis		PI595329	Xinjiang, China	39°22'	75°50'	NPGS	-	-	-	MN533503	-	Fig 1, Fig2, Fig 3, Fig 4, Fig 5
M.polonicus		PI108647	Former Soviet Union	120°60'	24°47'	NPGS	MN532711	MN532976	MN533106	MN533504	MK918766	Fig 1, Fig2, Fig 3, Fig 4, Fig 5
M.polonicus		PI314386	Former Soviet Union	120°60'	24°47'	NPGS	MN532712	MN532977	MN533107	MN533505	MK918767	Fig 1, Fig2, Fig 3, Fig 4, Fig 5
M.indicus		Ames21619	Nebraska, US	-99°54'	41°29'	NPGS	MN532703	MN532968	MN533100	MN533495	MK918726	Fig 1, Fig2, Fig 3, Fig 4, Fig 5
M.indicus		PI43595	-	-	-	NPGS	MN532704	MN532969	MN533101	MN533497	MK918727	Fig 1, Fig2, Fig 3, Fig 4, Fig 5
M.suaveolens		PI595395	Lova, US	-93°5'	41°52'	NPGS	MN532721	MN532986	MN533116	MN533514	MK918793	Fig 1, Fig2, Fig 3, Fig 4, Fig 5
M.suaveolens		Ames23793	Mongolia	103°50'	46°51'	NPGS	MN532722	MN532987	MN533117	MN533512	MK918777	Fig 1, Fig2, Fig 3, Fig 4, Fig 5
M.wolgicus		PI317665	Denmark	9°30'	56°15'	NPGS	MN532727	MN532992	MN533122	MN533520	MK918802	Fig 1, Fig2, Fig 3, Fig 4, Fig 5
M.wolgicus		PI502547	Russia	105°19'	61°31'	NPGS	MN532728	MN532993	MN533123	MN533521	MK918804	Fig 1, Fig2, Fig 3, Fig 4, Fig 5
M.altissimus		PI275975	-	-	-	NPGS	MN532696	MN532961	MN533093	MN533489	MK918704	Fig 1, Fig2, Fig 3, Fig 4, Fig 5
M.altissimus		PI420163	France	-2°12'	46°13'	NPGS	MN532695	MN532960	MN533092	MN533488	MK918705	Fig 1, Fig2, Fig 3, Fig 4, Fig 5
M.dentatus		PI108656	Armenia	-45°2'	40°4'	NPGS	MN532698	MN532963	MN533095	MN533491	MK918713	Fig 1, Fig2, Fig 3, Fig 4, Fig 5
M.dentatus		PI90753	China	-104°11'	35°51'	NPGS	MN532697	MN532962	MN533094	MN533490	MK918712	Fig 1, Fig2, Fig 3, Fig 4, Fig 5
M.elegans		PI250873	Iran	-53°41'	32°25'	NPGS	MN532700	MN532965	MN533097	MN533493	MK918721	Fig 1, Fig2, Fig 3, Fig 4, Fig 5
M.elegans		PI260271	Ethiopia	-37°48'	9°9'	NPGS	MN532699	MN532964	MN533096	MN533492	MK918722	Fig 1, Fig2, Fig 3, Fig 4, Fig 5
M.segetalis		PI317633	Algeria	2°29'	27°13'	NPGS	MN532714	MN532978	MN533109	MN533507	MK918810	Fig 1, Fig2, Fig 3, Fig 4, Fig 5
M.segetalis		PI43597				NPGS	MN532713	MN532979	MN533108	MN533506	MK918809	Fig 1, Fig2, Fig 3, Fig 4, Fig 5
M.hirsutus		Ames22882	Russia	105°19'	61°31'	NPGS	MN532702	MN532967	MN533099	MN533515	MK918723	Fig 1, Fig2, Fig 3, Fig 4, Fig 5
M.hirsutus		PI129697	Sweden	-18°38'	60°7'	NPGS	MN532701	MN532966	MN533098	MN533494	MK918725	Fig 1, Fig2, Fig 3, Fig 4, Fig 5
M.infestus		PI306326	Algeria	2°29'	27°13'	NPGS	MN532705	MN532970	MN533102	MN533498	MK918731	Fig 1, Fig2, Fig 3, Fig 4, Fig 5
M.infestus		PI306327	Italy	12°34'	41°52'	NPGS	MN532706	MN532971	MN533103	MN533499	MK918732	Fig 1, Fig2, Fig 3, Fig 4, Fig 5
M.italicus		PI317638	Israel	34°51'	31°2'	NPGS	MN532707	MN532972	-	MN533500	MK918735	Fig 1, Fig2, Fig 3, Fig 4, Fig 5
M.italicus		PI317635	Czechoslovakia	121°2'	14°28'	NPGS	MN532708	MN532973	-	MN533501	MK918734	Fig 1, Fig2, Fig 3, Fig 4, Fig 5
M.siculus		PI318508	Greece	21°49'	39°4'	NPGS	MN532715	MN532980	MN533110	MN533508	MK918771	Fig 1, Fig2, Fig 3, Fig 4, Fig 5
M.siculus		PI33366	Former Soviet Union	120°59'	24°46'	NPGS	MN532716	MN532981	MN533111	MN533509	MK918769	Fig 1, Fig2, Fig 3, Fig 4, Fig 5
M.speciosus		PI317650	Canada	-98°48'	53°45'	NPGS	MN532717	MN532982	MN533112	MN533510	MK918773	Fig 1, Fig2, Fig 3, Fig 4, Fig 5
M.speciosus		PI64995	-	-	-	NPGS	MN532718	MN532983	MN533113	MN533511	MK918772	Fig 1, Fig2, Fig 3, Fig 4, Fig 5
M.spicatus		Ames25647	Ukraine	34°6'	44°57'	NPGS	MN532719	MN532984	MN533114	MN533496	MK918775	Fig 1, Fig2, Fig 3, Fig 4, Fig 5
M.spicatus		Ames18402	Nebraska, US	-99°54'	41°29'	NPGS	MN532720	MN532985	MN533115	MN533513	MK918774	Fig 1, Fig2, Fig 3, Fig 4, Fig 5
M.sulcatus		PI198090	Morocco	-7°5'	31°47'	NPGS	MN532724	MN532989	MN533119	MN533517	MK918795	Fig 1, Fig2, Fig 3, Fig 4, Fig 5
M.sulcatus		PI227595	Tunisia	-9°32'	33°53'	NPGS	MN532723	MN532988	MN533118	MN533516	MK918796	Fig 1, Fig2, Fig 3, Fig 4, Fig 5
M.tauricus		PI67510	Ukraine	34°6'	44°57'	NPGS	MN532726	MN532991	MN533121	MN533519	MK918799	Fig 1, Fig2, Fig 3, Fig 4, Fig 5
M.tauricus		Ames18446	Nebraska, US	-99°54'	41°29'	NPGS	MN532725	MN532990	MN533120	MN533518	MK918797	Fig 1, Fig2, Fig 3, Fig 4, Fig 5
M.albus		PI549125	Nebraska, United States	41°29'	-99°54'	NPGS						Fig 1, Fig 4, Fig 5
M.officinalis		PI304530	Turkey	-35°14'	38°57'	NPGS						Fig 1, Fig 4, Fig 5
M.indicus		Ames24055	Egypt	30°48'	26°49'	NPGS						Fig 1, Fig 4, Fig 5
M.indicus		PI107562	Uzbekistan	64°35'	41°22'	NPGS						Fig 1, Fig 4, Fig 5
M.indicus		PI260756	Turkey	35°14'	38°57'	NPGS						Fig 1, Fig 4, Fig 5
M.indicus		PI308524	Peru	-75°0'	-9°11'	NPGS						Fig 1, Fig 4, Fig 5
M.wolgicus		PI317666	Czechoslovakia	121°2'	14°28'	NPGS						Fig 1, Fig 4, Fig 5
M.siculus		PI129703	Malta	14°22'	35°56'	NPGS						Fig 1, Fig 4, Fig 5
M.infestus		PI306328	Hungary	19°30'	47°9'	NPGS						Fig 1, Fig 4, Fig 5
M.tauricus		Ames25789	Ukraine	34°6'	44°57'	NPGS						Fig 1, Fig 4, Fig 5
Melilotus segetalis		PI 317649	Russia	14°28'	121°2'	NPGS						Fig 1, Fig 4, Fig 5
M.officinalis		PI595338	-	-	-	NPGS						Fig 1, Fig 4, Fig 5
M.albus (1 - 20)		PI90557	China	124°29'	45°19'	NPGS	MN532809 - MN532827	MN532994 - MN533010	MN533124 - MN533142	MN533602 - MN533621	MN096821 - MN096839	Fig 1, Fig 4, Table S2
M.officinalis (1 - 20)		PI595335	Xinjiang, China	36°16'	79°55'	NPGS	MN532749 - MN532768	MN533051 - MN533069	MN533183 - MN533202	MN533542 - MN533561	MN096761 - MN096780	Fig 1, Fig 4, Table S2
M.altissimus (1 - 20)		PI275975	-	-	-	NPGS	MN532789 - MN532808	MN533011 - MN533030	MN533143 - MN533162	MN533582 - MN533601	MN096801 - MN096820	Fig 1, Fig 4, Table S2
M.dentatus (1 - 20)		PI108656	Armenia	-45°2'	40°4'	NPGS	MN532769 - MN532788	MN533031 - MN533050	MN533163 - MN533182	MN533562 - MN533581	MN096781 - MN096800	Fig 1, Fig 4, Table S2
M.spicatus (1 - 20)		PI314466	Uzbekistan	64°35'	41°22'	NPGS	MN532729 - MN532748	MN533070 - MN533089	MN533203 - MN533221	MN533522 - MN533541	MN096741 - MN096760	Fig 1, Fig 4, Table S2
M.albus	ZXY05P-888	-	-	-	-	NGBFG						Fig 4
M.officinalis	ZM-1238	-	-	-	-	NGBFG						Fig 4
M.albus	ZXY07P-772	-	-	-	-	NGBFG	MK918700	MN532883	MN533409	MN533277	MN533657	Fig 4
M.officinalis	XZ2013-024	-	-	-	-	NGBFG	MK918758	MN532924	MN533451	MN533319		Fig 4
M.wolgicus	ZXY2012P-10133	-	-	-	-	NGBFG	MK918805	MN532954	MN533482	MN533350		Fig 4
M.albus	M99-49	CF021299	-	-	-	NGBFG	MN532830	MN533224	MK918646	-	MN533357	Fig 4
M.officinalis	ZXY06P-1610	CF021376	Russia	64°	36°	NGBFG	MN533300	MN533432	MN532905	MK918737	MN533667	Fig 4
M.albus	ZXY06P-1652	CF021377	Russia	72°	28°	NGBFG	MN533230	MN533363	MN532836	MK918652	MN533626	Fig 4
M.albus	ZXY06P-1657	CF021378	Russia	66°	34°	NGBFG	MN533231	MN533364	MN532837	MK918653	MN533627	Fig 4
M.officinalis	ZXY06P-1697	CF021381	Russia			NGBFG	MN533668	MN533301	MN532906	MK918738	MN533433	Fig 4
M.albus	ZXY06P-1976	CF021389	Russia	41°	54°	NGBFG	MN532845	MN533239	MN533635	MK918661	MN533372	Fig 4
M.albus	ZXY06P-1986	CF021390	Russia	74°	20°	NGBFG	MN533240	MN533373	MN532846	MK918662	MN533636	Fig 4
M.polonicus	ZXY06P-2261	CF021395	Russia	49°	49°	NGBFG	MN533683	MN533320	MN532925	MK918759	MN533452	Fig 4
M.albus	ZXY07P-3105	CF021400	-	-	-	NGBFG	MN533640	MN533244	MN532850	MK918666	MN533377	Fig 4
M.officinalis	M99-52	CF021436	-	-	-	NGBFG	MN532907	MN533434	MK918739	-	MN533302	Fig 4
M.officinalis	ZXY06P-2276	CF021493	Russia	58°	36°	NGBFG	MN533669	MN533303	MN532908	MK918740	MN533435	Fig 4
M.polonicus	ZXY06P-2357	CF021497	Russia	46°	54°	NGBFG	MN533321	MN533453	MN532926	MK918760	MN533684	Fig 4
M.officinalis	ZXY06P-2364	CF021498	Russia	66°	34°	NGBFG	MN533304	MN533436	MN532909	MK918741	MN533670	Fig 4
M.albus	ZXY06P-2386	CF021499	Russia	77°	22°	NGBFG	MN533384	MN533645	MN532857	MK918673	MN533251	Fig 4
M.officinalis	ZXY06P-2398	CF021500	Russia	74°	26°	NGBFG	MN533305	MN533437	MN532910	MK918742	MN533671	Fig 4
M.polonicus	ZXY06P-2419	CF021501	Russia	60°	40°	NGBFG	MN533322	MN533454	MN532927	MK918761	MN533685	Fig 4
M.polonicus	ZXY06P-2436	CF021502	Russia	40°	57°	NGBFG	MN533686	MN533323	MN532928	MK918762	MN533455	Fig 4
M.officinalis	ZXY06P-2494	CF021504	Russia	16°	80°	NGBFG	MN533307	MN533439	MN532912	MK918744	MN533673	Fig 4
M.officinalis	ZXY06P-2514	CF021505	Russia	22°	78	NGBFG	MN533674	MN533308	MN532913	MK918745	MN533440	Fig 4
M.suaveolens	ZXY06P-2534	CF021506	Russia	77°	23°	NGBFG	MN533331	MN533463	MN532936	MK918779	MN533692	Fig 4
M.suaveolens	ZXY06P-2555	CF021507	Russia	66°	26°	NGBFG	MN533464	MN533693	MN532937	MK918780	MN533332	Fig 4
M.officinalis	HB2009-159	CF021508	-	114°26.4'	32°13.8′	NGBFG	MN533309	MN533441	MN532914	MK918746	MN533675	Fig 4
M.albus	NM03-037	CF021515	-	112°25'	40°39'	NGBFG						Fig 4
M.albus	NM05-050	CF021523	-	-	-	NGBFG	MN532858	MN533385	MK918674	-	MN533252	Fig 4
M.suaveolens	E1258	CF021537	-	-	-	NGBFG	MN532939	MN533466	MK918782	-	MN533334	Fig 4
M.suaveolens	JL09031	CF021540	-	126°45.2'	43°35.4'	NGBFG	MN533335	MN533467	MN532940	MK918783	MN533695	Fig 4
M.albus	xj09-56	CF025744		82°45'	37°01'	NGBFG	MN533254	MN533387	MN532860	MK918676	MN533646	Fig 4
M.suaveolens	JL10-041	CF025745	China	126°40.0'	43°37.9'	NGBFG	MN533336	MN533468	MN532941	MK918784	MN533696	Fig 4
M.polonicus	ZXY07P-3680	CF030063	-	-	-	NGBFG	MN532929	MN533324	MK918763	-	MN533456	Fig 4
M.polonicus	ZXY2005P-1093	CF030314	Russia	-	-	NGBFG	MN533687	MN533325	MN532930	MK918764	MN533457	Fig 4
M.suaveolens	ZM-1221	CF030515	-	-	-	NGBFG	MN532942	MN533337	MK918785	-	MN533469	Fig 4
M.polonicus	ZM-1227	CF030517	-	-	-	NGBFG	MN533458	MN533688	MN532931	MK918765	MN533326	Fig 4
M.officinalis	ZM-1229	CF030519	-	-	-	NGBFG	MN533442	MN533676	MN532915	MK918747	MN533310	Fig 4
M.albus	ZM-1231	CF030521	-	-	-	NGBFG	MN533651	MN533260	MN532866	MK918682	MN533393	Fig 4
M.suaveolens	ZM-1233	CF030523	-	-	-	NGBFG	MN533341	MN533473	MN532946	MK918789	MN533700	Fig 4
M.officinalis	ZM-1234	CF030524	-	-	-	NGBFG	MN533443	MN533677	MN532916	MK918748	MN533311	Fig 4
M.suaveolens	ZM-1235	CF030525	-	-	-	NGBFG	MN533342	MN533474	MN532947	MK918790	MN533701	Fig 4
M.officinalis	ZM-1236	CF030526	-	-	-	NGBFG	MN533312	MN533444	MN532917	MK918749	MN533678	Fig 4
M.albus	ZXY2009P-6225	CF030910	-	-	-	NGBFG	MN532867	MN533394	MK918683	-	MN533261	Fig 4
M.albus	ZXY2009P-6289	CF030915	-	-	-	NGBFG						Fig 4
M.suaveolens	hn2253	CF033205	-	118°43'	26°22'	NGBFG	-	MN533475	MN532948	MK918791	MN533343	Fig 4
M.wolgicus	zxy2011-8655	CF040299	Germany	-	-	NGBFG	-	MN533480	MN532952	MK918801	MN533348	Fig 4
NPGS: Nation Plant Germplasm System (US); NGBFG: National Gene Bank of Forage Germplasm (China)
-: Didn't collecting the corresponding information
Genbank accessions with green letters were derived from 2015 study (DOI: 10.1371/journal.pone.0132596) with raw sequence data re-used in 2017 paper (DOI: 10.1371/journal.pone.0182693).
Genbank accessions with red letter represent the overlapped sequence with those deposited for the 2018 article (DOI 10.1371/journal.pone.0194172) which were used to expand our sample size to make the results more accurate.
The empty table cells mean the data were missing
